# Supplementary material for: mRNA-LNP COVID-19 Vaccine Lipids Induce Complement Activation and Production of Proinflammatory Cytokines: Mechanisms, Effects of Complement Inhibitors, and Relevance to Adverse Reactions
Source: Int J Mol Sci. 2024 Mar 22;25(7):3595. doi: 10.3390/ijms25073595 (PMC11012056; doi:10.3390/ijms25073595)
Supplement: Supplementary file 1 [file ijms-25-03595-s001.zip]

Archive with 1 entries (1 files):
- ijms-2888276-supplementary.pdf
